# Supplementary material for: Use of Capsid Integrity-qPCR for Detecting Viral Capsid Integrity in Wastewater
Source: Viruses. 2023 Dec 26;16(1):40. doi: 10.3390/v16010040 (PMC10819219; doi:10.3390/v16010040)
Supplement: Supplementary file 1 [file viruses-16-00040-s001.zip]

Archive with 1 entries (1 files):
- viruses-2756990-supplementary.pdf
